# Supplementary material for: A Meta-Analysis to Understand the Relationship between Pig Body Weight and Variation from Birth to Market
Source: Animals (Basel). 2021 Jul 14;11(7):2088. doi: 10.3390/ani11072088 (PMC8300151; doi:10.3390/ani11072088)
Supplement: Supplementary file 1 [file animals-11-02088-s001.zip]

Archive with 1 entries (1 files):
- animals-1225280-SI.pdf
